# Supplementary material for: Implementation of microsatellite instability testing for the assessment of solid tumors in clinical practice
Source: Cancer Med. 2022 Dec 26;12(7):7932–40. doi: 10.1002/cam4.5569 (PMC10134335; doi:10.1002/cam4.5569)
Supplement: Supplementary file 3 — Table S1. n [file CAM4-12-7932-s002.xlsx]

## Sheet: Sheet1
	Supplementary Table S1 Patient characteristics (n=24)
		Pts with MSI-high tumor treated with ICIs
		(n=24)
	Age
	Median (range)	56 (35-84)
	Age≥70 y.o	5	(20.8)
	Sex, n (%)
	Male	10	(41.7)
	Female	14	(58.3)
	ECOG, n(%)
	PS 0	14	(58.3)
	PS 1	8	(33.3)
	PS 2	2	(8.3)
	Origin of tumor, n(%)
	CRC	8	(33.3)
	GI cancers (non CRC)	4	(16.7)
	Endometrial cancer	7	(29.2)
	Others	5	(20.8)
	Histology
	Adenocarcinoma	19	(79.2)
	Carcinonosarcoma	2	(8.3)
	Liposarcoma	1	(4.2)
	Neuroendocrine tumor	1	(4.2)
	Treatment site, n(%)
	Pembrolizumab	19	(79.2)
	Nivolumab	1	(4.2)
	Nivolumab plus ipilimumab	4	(16.7)
	No of prior treatment, n(%)
	None	1	(4.2)
	One	7	(29.2)
	Two and more	16	(66.7)
